# Supplementary material for: Effects of Temperature, Metal Ions and Biosurfactants on Interaction Mechanism between Caffeic Acid Phenethyl Ester and Hemoglobin
Source: Molecules. 2023 Apr 13;28(8):3440. doi: 10.3390/molecules28083440 (PMC10144779; doi:10.3390/molecules28083440)
Supplement: Supplementary file 1 [file molecules-28-03440-s001.zip]

Archive with 1 entries (1 files):
- molecules-2266243-supplementary.pdf
